# Supplementary material for: Dynamics of Telomerase-Based PD-L1 Circulating Tumor Cells as a Longitudinal Biomarker for Treatment Response Prediction in Patients with Non-Small Cell Lung Cancer
Source: Int J Mol Sci. 2025 Oct 1;26(19):9583. doi: 10.3390/ijms26199583 (PMC12524628; doi:10.3390/ijms26199583)
Supplement: Supplementary file 1 [file ijms-26-09583-s001.zip]

Archive with 1 entries (1 files):
- ijms-3815377-supplementary.pptx
